# Supplementary material for: Bulwark Effect of Response in a Causal Model of Disruptive Clinician Behavior: A Quantitative Analysis of the Prevalence and Impact in Japanese General Hospitals
Source: Healthcare (Basel). 2025 Feb 26;13(5):510. doi: 10.3390/healthcare13050510 (PMC11899433; doi:10.3390/healthcare13050510)
Supplement: Supplementary file 1 [file healthcare-13-00510-s001.zip]

Archive with 1 entries (1 files):
- healthcare-3472889-supplementary.pdf
